# Supplementary material for: Large carnivore habitat suitability modelling for Romania and associated predictions for protected areas
Source: PeerJ. 2019 Mar 19;7:e6549. doi: 10.7717/peerj.6549 (PMC6430102; doi:10.7717/peerj.6549)
Supplement: Supplemental Information 2 [file peerj-07-6549-s002.zip]

Archive with 12 entries (12 files):
- RawBearAll.dbf
- RawBearAll.prj
- RawBearAll.shp
- RawBearAll.shx
- RawLynxAll.dbf
- RawLynxAll.prj
- RawLynxAll.shp
- RawLynxAll.shx
- RawWolfAll.dbf
- RawWolfAll.prj
- RawWolfAll.shp
- RawWolfAll.shx
