# Supplementary material for: Large carnivore habitat suitability modelling for Romania and associated predictions for protected areas
Source: PeerJ. 2019 Mar 19;7:e6549. doi: 10.7717/peerj.6549 (PMC6430102; doi:10.7717/peerj.6549)
Supplement: Supplemental Information 2 [file peerj-07-6549-s002.zip › RawBearAll.prj]

PROJCS["Double_Stereographic",GEOGCS["GCS_Krassovsky, 1942",DATUM["D_unknown",SPHEROID["krass",6378245,298.3]],PRIMEM["Greenwich",0],UNIT["Degree",0.017453292519943295]],PROJECTION["Double_Stereographic"],PARAMETER["latitude_of_origin",46],PARAMETER["central_meridian",25],PARAMETER["scale_factor",0.99975],PARAMETER["false_easting",500000],PARAMETER["false_northing",500000],UNIT["Meter",1]]
