# Supplementary material for: Large carnivore habitat suitability modelling for Romania and associated predictions for protected areas
Source: PeerJ. 2019 Mar 19;7:e6549. doi: 10.7717/peerj.6549 (PMC6430102; doi:10.7717/peerj.6549)
Supplement: Supplemental Information 3 [file peerj-07-6549-s003.r]

#######################################################################################################
## Bogdan Cristescu. R Studio Version 1.0.143 Script
## Cristescu B, Domokos C, Teichman KJ, Nielsen SE. Large carnivore habitat suitability modelling 
## for Romania and associated predictions for protected areas. PeerJ.
#######################################################################################################

## BEAR
getwd()
setwd("C:/ProtArea/GWR")
warnings()

## Merge shapefile and .csv to obtain spatial data object
# library(raster)
# bear1 <- shapefile("C:/ProtArea/GWR/bear_distribution.shp")
# bear2 <- read.csv("C:/ProtArea/GWR/Raw_bear.csv")
# RawBear <- merge(bear1, bear2, by.bear1="WMU", by.bear2="WMU")
# RawBear
## Save as shapefile again:
# shapefile(RawBear, "C:/ProtArea/GWR/RawBearAll.shp")

## Import shapefile
#####################################################library(rgdal)
library(rgdal)
RawBear <- readOGR(".", "RawBearAll")
summary(RawBear)

## Map a component of the shapefile, in this case tribmn
library(tmap)
tm_shape(RawBear) + tm_polygons(style="quantile", col = "presence") +  tm_legend(outside = TRUE, text.size = .4)

## Display missing data
RawBear@data[!complete.cases(RawBear@data),]

## Function to remove missing data in the SpatialPolygonsDataFrame class object
## "margin" removes rows (1) or columns (2) 
sp.na.omit <- function(RawBear, margin=1) {
  if (!inherits(RawBear, "SpatialPointsDataFrame") & !inherits(RawBear, "SpatialPolygonsDataFrame")) 
    stop("MUST BE SpatialPointsDataFrame OR SpatialPolygonsDataFrame CLASS OBJECT") 
  na.index <- unique(as.data.frame(which(is.na(RawBear@data),arr.ind=TRUE))[,margin])
  if(margin == 1) {  
    cat("DELETING ROWS: ", na.index, "\n") 
    return( RawBear[-na.index,]  ) 
  }
  if(margin == 2) {  
    cat("DELETING COLUMNS: ", na.index, "\n") 
    return( RawBear[,-na.index]  ) 
  }
}

## Delete missing values ("NA") and show changes using "dim"
RawBear2 <- sp.na.omit(RawBear)   
tm_shape(RawBear2) + tm_polygons(style="quantile", col = "presence") +  tm_legend(outside = TRUE, text.size = .4)

dim(RawBear)
dim(RawBear2)

## Plot deleted polygons in red 
plot(RawBear, col="red", pch=20)
plot(RawBear2, col="black", pch=20, add=TRUE)

## Covariate correlation matrix, building a dataframe ("CovariateDF") first
library(corrplot)
source("C:/ProtArea/GWR/Function_rquery_cormat.r") # source the rquery.cormat function
CovariateDFB <- as.data.frame(RawBear2)
head(CovariateDFB)
dim(CovariateDFB)
CovariateDFB[, c(-(1:16),-22,-(33:34),-37)] # inspect columns to include in correlation matrix
rquery.cormat(CovariateDFB[, c(-(1:16),-22,-(33:34),-37)])

## Not used: Export the data frame to Excel
# write.csv(RawBear2,'GWR_Bear.csv')

## Standardize variables for regression analyses
SDagricbmn <- (RawBear2$agricbmn - mean(RawBear2$agricbmn))/sd(RawBear2$agricbmn)
SDagricbmn2 <- (RawBear2$agricbmn2 - mean(RawBear2$agricbmn2))/sd(RawBear2$agricbmn2)
SDartifbmn <- (RawBear2$artifbmn - mean(RawBear2$artifbmn))/sd(RawBear2$artifbmn)
SDnatrdbmn <- (RawBear2$natrdbmn - mean(RawBear2$natrdbmn))/sd(RawBear2$natrdbmn)
SDnatrdbmn2 <- (RawBear2$natrdbmn2 - mean(RawBear2$natrdbmn2))/sd(RawBear2$natrdbmn2)
SDmixedbmn <- (RawBear2$mixedbmn - mean(RawBear2$mixedbmn))/sd(RawBear2$mixedbmn)
SDshrbmn <- (RawBear2$shrbmn - mean(RawBear2$shrbmn))/sd(RawBear2$shrbmn)
SDtribmn <- (RawBear2$tribmn - mean(RawBear2$tribmn))/sd(RawBear2$tribmn)
SDtribmn2 <- (RawBear2$tribmn2 - mean(RawBear2$tribmn2))/sd(RawBear2$tribmn2)
SDconifbmn <- (RawBear2$conifbmn - mean(RawBear2$conifbmn))/sd(RawBear2$conifbmn)
SDshrbmn <- (RawBear2$shrbmn - mean(RawBear2$shrbmn))/sd(RawBear2$shrbmn)
SDcomrdbmn <- (RawBear2$comrdbmn - mean(RawBear2$comrdbmn))/sd(RawBear2$comrdbmn)
SDcomrdbmn2 <- (RawBear2$comrdbmn2 - mean(RawBear2$comrdbmn2))/sd(RawBear2$comrdbmn2)
SDcourdbmn <- (RawBear2$courdbmn - mean(RawBear2$courdbmn))/sd(RawBear2$courdbmn)
SDcourdbmn2 <- (RawBear2$courdbmn2 - mean(RawBear2$courdbmn2))/sd(RawBear2$courdbmn2)
SDbrdlfbmn <- (RawBear2$brdlfbmn - mean(RawBear2$brdlfbmn))/sd(RawBear2$brdlfbmn)
SDpastbmn <- (RawBear2$pastbmn - mean(RawBear2$pastbmn))/sd(RawBear2$pastbmn)
SDpastbmn2 <- (RawBear2$pastbmn2 - mean(RawBear2$pastbmn2))/sd(RawBear2$pastbmn2)

## Attach standardized variables to data frame
RawBear2$SDagricbmn <- SDagricbmn
RawBear2$SDagricbmn2 <- SDagricbmn2
RawBear2$SDartifbmn <- SDartifbmn
RawBear2$SDnatrdbmn <- SDnatrdbmn
RawBear2$SDnatrdbmn2 <- SDnatrdbmn2
RawBear2$SDmixedbmn <- SDmixedbmn
RawBear2$SDshrbmn <- SDshrbmn
RawBear2$SDtribmn <- SDtribmn
RawBear2$SDtribmn2 <- SDtribmn2
RawBear2$SDconifbmn <- SDconifbmn
RawBear2$SDshrbmn <- SDshrbmn
RawBear2$SDcomrdbmn <- SDcomrdbmn
RawBear2$SDcomrdbmn2 <- SDcomrdbmn2
RawBear2$SDcourdbmn <- SDcourdbmn
RawBear2$SDcourdbmn2 <- SDcourdbmn2
RawBear2$SDbrdlfbmn <- SDbrdlfbmn
RawBear2$SDpastbmn <- SDpastbmn
RawBear2$SDpastbmn2 <- SDpastbmn2
names(RawBear2)

## Driscoll and Kraay (1998) robust standard errors for cross-sectional autocorrelation
## Robust standard error calculations applied after logistic regression
## lag length set to: floor(4 * (T / 100)^(2/9))
## rule of thumb proposed by Hoechle (2007) based on Newey & West (1994)
library(sandwich)

H0 <- glm(presence~1, family = binomial(logit), data = RawBear2)
H0
anova(H0)
summary(H0)
sqrt(diag(vcovPL(H0, lag = "NW1994")))

H1 <- glm(presence~SDtribmn+SDtribmn2, family = binomial(logit), data = RawBear2)
H1
anova(H1)
summary(H1)
sqrt(diag(vcovPL(H1, lag = "NW1994")))

H2 <- glm(presence~SDbrdlfbmn+SDmixedbmn+SDconifbmn, family = binomial(logit), data = RawBear2)
H2
anova(H2)
summary(H2)
sqrt(diag(vcovPL(H2, lag = "NW1994")))

H3 <- glm(presence~SDbrdlfbmn+SDmixedbmn+SDconifbmn+SDshrbmn, family = binomial(logit), data = RawBear2)
H3
anova(H3)
summary(H3)
sqrt(diag(vcovPL(H3, lag = "NW1994")))

H4 <- glm(presence~SDbrdlfbmn+SDconifbmn+SDtribmn+SDtribmn2, family = binomial(logit), data = RawBear2)
H4
anova(H4)
summary(H4)
sqrt(diag(vcovPL(H4, lag = "NW1994")))

H5 <- glm(presence~SDpastbmn+SDpastbmn2+SDagricbmn+SDagricbmn2+SDartifbmn, family = binomial(logit), data = RawBear2)
H5
anova(H5)
summary(H5)
sqrt(diag(vcovPL(H5, lag = "NW1994")))

H6 <- glm(presence~SDnatrdbmn+SDnatrdbmn2+SDcourdbmn+SDcourdbmn2+SDcomrdbmn+SDcomrdbmn2, family = binomial(logit), data = RawBear2)
H6
anova(H6)
summary(H6)
sqrt(diag(vcovPL(H6, lag = "NW1994")))

H7 <- glm(presence~SDnatrdbmn+SDnatrdbmn2+SDcourdbmn+SDcourdbmn2+SDcomrdbmn+SDcomrdbmn2+SDartifbmn, family = binomial(logit), data = RawBear2)
H7
anova(H7)
summary(H7)
sqrt(diag(vcovPL(H7, lag = "NW1994")))

H8 <- glm(presence~SDnatrdbmn+SDnatrdbmn2+SDcourdbmn+SDcourdbmn2+SDcomrdbmn+SDcomrdbmn2+SDpastbmn+SDpastbmn2+SDagricbmn+SDagricbmn2+SDartifbmn, family = binomial(logit), data = RawBear2)
H8
anova(H8)
summary(H8)
sqrt(diag(vcovPL(H8, lag = "NW1994")))

H9 <- glm(presence~SDartifbmn+SDtribmn+SDtribmn2, family = binomial(logit), data = RawBear2)
H9
anova(H9)
summary(H9)
sqrt(diag(vcovPL(H9, lag = "NW1994")))

H10 <- glm(presence~SDpastbmn+SDpastbmn2+SDartifbmn+SDtribmn+SDtribmn2, family = binomial(logit), data = RawBear2)
H10
anova(H10)
summary(H10)
sqrt(diag(vcovPL(H10, lag = "NW1994")))

H11 <- glm(presence~SDnatrdbmn+SDnatrdbmn2+SDcourdbmn+SDcourdbmn2+SDcomrdbmn+SDcomrdbmn2+SDtribmn+SDtribmn2, family = binomial(logit), data = RawBear2)
H11
anova(H11)
summary(H11)
sqrt(diag(vcovPL(H11, lag = "NW1994")))

H12 <- glm(presence~SDpastbmn+SDpastbmn2+SDartifbmn+SDnatrdbmn+SDnatrdbmn2+SDcourdbmn+SDcourdbmn2+SDcomrdbmn+SDcomrdbmn2+SDtribmn+SDtribmn2, family = binomial(logit), data = RawBear2)
H12
anova(H12)
summary(H12)
sqrt(diag(vcovPL(H12, lag = "NW1994")))

H13 <- glm(presence~SDbrdlfbmn+SDnatrdbmn+SDnatrdbmn2+SDcourdbmn+SDcourdbmn2+SDcomrdbmn+SDcomrdbmn2, family = binomial(logit), data = RawBear2)
H13
anova(H13)
summary(H13)
sqrt(diag(vcovPL(H13, lag = "NW1994")))

H14 <- glm(presence~SDbrdlfbmn+SDmixedbmn+SDconifbmn+SDnatrdbmn+SDnatrdbmn2+SDcourdbmn+SDcourdbmn2+SDcomrdbmn+SDcomrdbmn2, family = binomial(logit), data = RawBear2)
H14
anova(H14)
summary(H14)
sqrt(diag(vcovPL(H14, lag = "NW1994")))

H15 <- glm(presence~SDbrdlfbmn+SDmixedbmn+SDconifbmn+SDshrbmn+SDnatrdbmn+SDnatrdbmn2+SDcourdbmn+SDcourdbmn2+SDcomrdbmn+SDcomrdbmn2, family = binomial(logit), data = RawBear2)
H15
anova(H15)
summary(H15)
sqrt(diag(vcovPL(H15, lag = "NW1994")))

H16 <- glm(presence~SDmixedbmn+SDconifbmn+SDnatrdbmn+SDnatrdbmn2+SDcourdbmn+SDcourdbmn2+SDcomrdbmn+SDcomrdbmn2+SDpastbmn+SDpastbmn2+SDagricbmn+SDagricbmn2+SDartifbmn, family = binomial(logit), data = RawBear2)
H16
anova(H16)
summary(H16)
sqrt(diag(vcovPL(H16, lag = "NW1994")))

## H16 is the top bear model based on AIC ranking. 
# Obtain odds ratios

library(broom)
library(magrittr)
library(dplyr)

modelH16.df <- tidy(H16)
print.data.frame(modelH16.df)

modelH16.df %>% 
  mutate(or = exp(estimate),               # Odds ratio/gradient
         options(pillar.sigfig=7))         # Increase number of decimals visible 

## Check multicollinearity between independent variables 
library(car)
vif(H16)
## H16 is the top bear model based on AIC ranking. Check residual plots  
library(boot)
glm.diag.plots(H16)

## Attach deviance residuals and fitted values (probabilities) to the SpatialPolygonsDataFrame class object
dim(RawBear2)
head(RawBear2)
RawBear2$DevRes <- resid(H16, type = c("deviance"))
RawBear2$RelProb <- fitted(H16, fitted = fitted(H16))
dim(RawBear2)
head(RawBear2)
summary(RawBear2$RelProb)

## Convert fitted values to presence/absence based on cutoff 0.5
RawBear2$PrPres <- ifelse(RawBear2$RelProb > 0.5, 1, 0)
head(RawBear2)

## Export as shapefile
writeOGR(obj=RawBear2, dsn="C:/ProtArea/GWR", layer = "Bear_Final", driver="ESRI Shapefile")

## Generate predicted probabilities for the top bear model (H16)
library(ggplot2)

## SDmixedbmn
## Generate a dataframe with all variables except the variable of interest kept at mean level 
DFSDmixedbmn <- with(CovariateDFB, data.frame(mixedbmn, SDmixedbmn, SDconifbmn = mean(SDconifbmn), SDnatrdbmn = mean(SDnatrdbmn), SDnatrdbmn2 = mean(SDnatrdbmn2), SDcourdbmn = mean(SDcourdbmn), SDcourdbmn2 = mean(SDcourdbmn2), SDcomrdbmn = mean(SDcomrdbmn), SDcomrdbmn2 = mean(SDcomrdbmn2), SDpastbmn = mean(SDpastbmn), SDpastbmn2 = mean(SDpastbmn2), SDagricbmn = mean(SDagricbmn), SDagricbmn2 = mean(SDagricbmn2), SDartifbmn = mean(SDartifbmn)))
head(DFSDmixedbmn)
summary(DFSDmixedbmn$mixedbmn)
summary(DFSDmixedbmn$SDmixedbmn)
## Obtain predicted probabilities
DFSDmixedbmn$PredProb <- predict(H16, newdata = DFSDmixedbmn, type = "response")
DFSDmixedbmn
## Plot predicted probabilities
ggplot(DFSDmixedbmn, aes(x = mixedbmn, y = PredProb)) + xlim(c(0, 1)) + ylim(c(0, 1)) + geom_line(aes(colour = mixedbmn), size = 5) + labs(x = "Mixed forest", y = "Predicted probability") + theme(plot.margin = unit(c(0.5, 0.5, 0.5, 0.5), "cm"), legend.position="none", text = element_text(size=36), axis.title.y = element_text(margin = margin(t = 0, r = 15, b = 10, l = 0))) 

## SDconifbmn
DFSDconifbmn <- with(CovariateDFB, data.frame(SDmixedbmn = mean(SDmixedbmn), conifbmn, SDconifbmn, SDnatrdbmn = mean(SDnatrdbmn), SDnatrdbmn2 = mean(SDnatrdbmn2), SDcourdbmn = mean(SDcourdbmn), SDcourdbmn2 = mean(SDcourdbmn2), SDcomrdbmn = mean(SDcomrdbmn), SDcomrdbmn2 = mean(SDcomrdbmn2), SDpastbmn = mean(SDpastbmn), SDpastbmn2 = mean(SDpastbmn2), SDagricbmn = mean(SDagricbmn), SDagricbmn2 = mean(SDagricbmn2), SDartifbmn = mean(SDartifbmn)))
head(DFSDconifbmn)
summary(DFSDconifbmn$conifbmn)
summary(DFSDconifbmn$SDconifbmn)
## Obtain predicted probabilities
DFSDconifbmn$PredProb <- predict(H16, newdata = DFSDconifbmn, type = "response")
DFSDconifbmn
## Plot predicted probabilities
ggplot(DFSDconifbmn, aes(x = conifbmn, y = PredProb)) + xlim(c(0, 1)) + ylim(c(0, 1)) + geom_line(aes(colour = conifbmn), size = 5) + labs(x = "Conifer forest", y = "Predicted probability") + theme(plot.margin = unit(c(0.5, 0.5, 0.5, 0.5), "cm"), legend.position="none", text = element_text(size=36), axis.title.y = element_text(margin = margin(t = 0, r = 15, b = 10, l = 0))) 

## SDnatrdbmn
DFSDnatrdbmn <- with(CovariateDFB, data.frame(SDmixedbmn = mean(SDmixedbmn), SDconifbmn = mean(SDconifbmn), natrdbmn, SDnatrdbmn, SDnatrdbmn2 = mean(SDnatrdbmn2), SDcourdbmn = mean(SDcourdbmn), SDcourdbmn2 = mean(SDcourdbmn2), SDcomrdbmn = mean(SDcomrdbmn), SDcomrdbmn2 = mean(SDcomrdbmn2), SDpastbmn = mean(SDpastbmn), SDpastbmn2 = mean(SDpastbmn2), SDagricbmn = mean(SDagricbmn), SDagricbmn2 = mean(SDagricbmn2), SDartifbmn = mean(SDartifbmn)))
head(DFSDnatrdbmn)
summary(DFSDnatrdbmn$natrdbmn)
summary(DFSDnatrdbmn$SDnatrdbmn)
## Obtain predicted probabilities
DFSDnatrdbmn$PredProb <- predict(H16, newdata = DFSDnatrdbmn, type = "response")
DFSDnatrdbmn
## Plot predicted probabilities
ggplot(DFSDnatrdbmn, aes(x = natrdbmn, y = PredProb)) + xlim(c(0, 0.15)) + ylim(c(0, 1)) + geom_line(aes(colour = natrdbmn), size = 5) + labs(x = "National road", y = "Predicted probability") + theme(plot.margin = unit(c(0.5, 0.5, 0.5, 0.5), "cm"), legend.position="none", text = element_text(size=36), axis.title.y = element_text(margin = margin(t = 0, r = 15, b = 10, l = 0))) 

## SDcourdbmn
DFSDcourdbmn <- with(CovariateDFB, data.frame(SDmixedbmn = mean(SDmixedbmn), SDconifbmn = mean(SDconifbmn), SDnatrdbmn = mean(SDnatrdbmn), SDnatrdbmn2 = mean(SDnatrdbmn2), courdbmn, SDcourdbmn, SDcourdbmn2 = mean(SDcourdbmn2), SDcomrdbmn = mean(SDcomrdbmn), SDcomrdbmn2 = mean(SDcomrdbmn2), SDpastbmn = mean(SDpastbmn), SDpastbmn2 = mean(SDpastbmn2), SDagricbmn = mean(SDagricbmn), SDagricbmn2 = mean(SDagricbmn2), SDartifbmn = mean(SDartifbmn)))
head(DFSDcourdbmn)
summary(DFSDcourdbmn$courdbmn)
summary(DFSDcourdbmn$SDcourdbmn)
## Obtain predicted probabilities
DFSDcourdbmn$PredProb <- predict(H16, newdata = DFSDcourdbmn, type = "response")
DFSDcourdbmn
## Plot predicted probabilities
ggplot(DFSDcourdbmn, aes(x = courdbmn, y = PredProb)) + xlim(c(0, 0.35)) + ylim(c(0, 1)) + geom_line(aes(colour = courdbmn), size = 5) + labs(x = "County road", y = "Predicted probability") + theme(plot.margin = unit(c(0.5, 0.5, 0.5, 0.5), "cm"), legend.position="none", text = element_text(size=36), axis.title.y = element_text(margin = margin(t = 0, r = 15, b = 10, l = 0)))                                                                                                                                                                                                                                                                                                                                              

## SDcomrdbmn
DFSDcomrdbmn <- with(CovariateDFB, data.frame(SDmixedbmn = mean(SDmixedbmn), SDconifbmn = mean(SDconifbmn), SDnatrdbmn = mean(SDnatrdbmn), SDnatrdbmn2 = mean(SDnatrdbmn2), SDcourdbmn = mean(SDcourdbmn), SDcourdbmn2 = mean(SDcourdbmn2), comrdbmn, SDcomrdbmn, SDcomrdbmn2 = mean(SDcomrdbmn2), SDpastbmn = mean(SDpastbmn), SDpastbmn2 = mean(SDpastbmn2), SDagricbmn = mean(SDagricbmn), SDagricbmn2 = mean(SDagricbmn2), SDartifbmn = mean(SDartifbmn)))
head(DFSDcomrdbmn)
summary(DFSDcomrdbmn$comrdbmn)
summary(DFSDcomrdbmn$SDcomrdbmn)
## Obtain predicted probabilities
DFSDcomrdbmn$PredProb <- predict(H16, newdata = DFSDcomrdbmn, type = "response")
DFSDcomrdbmn
## Plot predicted probabilities
ggplot(DFSDcomrdbmn, aes(x = comrdbmn, y = PredProb)) + xlim(c(0, 0.8)) + ylim(c(0, 1)) + geom_line(aes(colour = comrdbmn), size = 5) + labs(x = "Communal road", y = "Predicted probability") + theme(plot.margin = unit(c(0.5, 0.5, 0.5, 0.5), "cm"), legend.position="none", text = element_text(size=36), axis.title.y = element_text(margin = margin(t = 0, r = 15, b = 10, l = 0))) 

## SDpastbmn
DFSDpastbmn <- with(CovariateDFB, data.frame(SDmixedbmn = mean(SDmixedbmn), SDconifbmn = mean(SDconifbmn), SDnatrdbmn = mean(SDnatrdbmn), SDnatrdbmn2 = mean(SDnatrdbmn2), SDcourdbmn = mean(SDcourdbmn), SDcourdbmn2 = mean(SDcourdbmn2), SDcomrdbmn = mean(SDcomrdbmn), SDcomrdbmn2 = mean(SDcomrdbmn2), pastbmn, SDpastbmn, SDpastbmn2 = mean(SDpastbmn2), SDagricbmn = mean(SDagricbmn), SDagricbmn2 = mean(SDagricbmn2), SDartifbmn = mean(SDartifbmn)))
head(DFSDpastbmn)
summary(DFSDpastbmn$pastbmn)
summary(DFSDpastbmn$SDpastbmn)
## Obtain predicted probabilities
DFSDpastbmn$PredProb <- predict(H16, newdata = DFSDpastbmn, type = "response")
DFSDpastbmn
## Plot predicted probabilities
ggplot(DFSDpastbmn, aes(x = pastbmn, y = PredProb)) + xlim(c(0, 0.6)) + ylim(c(0, 1)) + geom_line(aes(colour = pastbmn), size = 5) + labs(x = "Pasture", y = "Predicted probability") + theme(plot.margin = unit(c(0.5, 0.5, 0.5, 0.5), "cm"), legend.position="none", text = element_text(size=36), axis.title.y = element_text(margin = margin(t = 0, r = 15, b = 10, l = 0))) 

## SDagricbmn
DFSDagricbmn <- with(CovariateDFB, data.frame(SDmixedbmn = mean(SDmixedbmn), SDconifbmn = mean(SDconifbmn), SDnatrdbmn = mean(SDnatrdbmn), SDnatrdbmn2 = mean(SDnatrdbmn2), SDcourdbmn = mean(SDcourdbmn), SDcourdbmn2 = mean(SDcourdbmn2), SDcomrdbmn = mean(SDcomrdbmn), SDcomrdbmn2 = mean(SDcomrdbmn2), SDpastbmn = mean(SDpastbmn), SDpastbmn2 = mean(SDpastbmn2), agricbmn, SDagricbmn, SDagricbmn2 = mean(SDagricbmn2), SDartifbmn = mean(SDartifbmn)))
head(DFSDagricbmn)
summary(DFSDagricbmn$agricbmn)
summary(DFSDagricbmn$SDagricbmn)
## Obtain predicted probabilities
DFSDagricbmn$PredProb <- predict(H16, newdata = DFSDagricbmn, type = "response")
DFSDagricbmn
## Plot predicted probabilities
ggplot(DFSDagricbmn, aes(x = agricbmn, y = PredProb)) + xlim(c(0, 1)) + ylim(c(0, 1)) + geom_line(aes(colour = agricbmn), size = 5) + labs(x = "Cultivation", y = "Predicted probability") + theme(plot.margin = unit(c(0.5, 0.5, 0.5, 0.5), "cm"), legend.position="none", text = element_text(size=36), axis.title.y = element_text(margin = margin(t = 0, r = 15, b = 10, l = 0))) 

## SDartifbmn
DFSDartifbmn <- with(CovariateDFB, data.frame(SDmixedbmn = mean(SDmixedbmn), SDconifbmn = mean(SDconifbmn), SDnatrdbmn = mean(SDnatrdbmn), SDnatrdbmn2 = mean(SDnatrdbmn2), SDcourdbmn = mean(SDcourdbmn), SDcourdbmn2 = mean(SDcourdbmn2), SDcomrdbmn = mean(SDcomrdbmn), SDcomrdbmn2 = mean(SDcomrdbmn2), SDpastbmn = mean(SDpastbmn), SDpastbmn2 = mean(SDpastbmn2), SDagricbmn = mean(SDagricbmn), SDagricbmn2 = mean(SDagricbmn2), artifbmn, SDartifbmn))
head(DFSDartifbmn)
summary(DFSDartifbmn$artifbmn)
summary(DFSDartifbmn$SDartifbmn)
## Obtain predicted probabilities
DFSDartifbmn$PredProb <- predict(H16, newdata = DFSDartifbmn, type = "response")
DFSDartifbmn
## Plot predicted probabilities
ggplot(DFSDartifbmn, aes(x = artifbmn, y = PredProb)) + xlim(c(0, 0.6)) + ylim(c(0, 1)) + geom_line(aes(colour = artifbmn), size = 5) + labs(x = "Artificial", y = "Predicted probability") + theme(plot.margin = unit(c(0.5, 0.5, 0.5, 0.5), "cm"), legend.position="none", text = element_text(size=36), axis.title.y = element_text(margin = margin(t = 0, r = 15, b = 10, l = 0))) 

## K-fold cross-validation
## Huberty's Rule
percentTestData <- function(nvar) {
  # v1.1 (28 Mar 2013)
  # heuristic ('rule of thumb') of Huberty (1994; in Fielding & Bell 1997) to determine the test/training data ratio for presence-absence models
  # nvar: number of predictor variables
  huberty <- 1 / (1 + sqrt(nvar - 1))
  return(round(100 * huberty, 1))
}
percentTestData(14) # 14 represents the number of parameters in the model
## K-fold
library(boot)
cv.errorB <- cv.glm(RawBear2, H16, K=5)$delta[1]
1-cv.errorB
dim(CovariateDFB)

H17 <- glm(presence~SDbrdlfbmn+SDnatrdbmn+SDnatrdbmn2+SDcourdbmn+SDcourdbmn2+SDcomrdbmn+SDcomrdbmn2+SDtribmn+SDtribmn2, family = binomial(logit), data = RawBear2)
H17
anova(H17)
summary(H17)
sqrt(diag(vcovPL(H17, lag = "NW1994")))

H18 <- glm(presence~SDbrdlfbmn+SDconifbmn+SDnatrdbmn+SDnatrdbmn2+SDcourdbmn+SDcourdbmn2+SDcomrdbmn+SDcomrdbmn2+SDtribmn+SDtribmn2, family = binomial(logit), data = RawBear2)
H18
anova(H18)
summary(H18)
sqrt(diag(vcovPL(H18, lag = "NW1994")))

H19 <- glm(presence~SDbrdlfbmn+SDnatrdbmn+SDnatrdbmn2+SDcourdbmn+SDcourdbmn2+SDcomrdbmn+SDcomrdbmn2+SDpastbmn+SDpastbmn2+SDartifbmn+SDtribmn+SDtribmn2, family = binomial(logit), data = RawBear2)
H19
anova(H19)
summary(H19)
sqrt(diag(vcovPL(H19, lag = "NW1994")))

H20 <- glm(presence~SDbrdlfbmn+SDconifbmn+SDnatrdbmn+SDnatrdbmn2+SDcourdbmn+SDcourdbmn2+SDcomrdbmn+SDcomrdbmn2+SDpastbmn+SDpastbmn2+SDartifbmn+SDtribmn+SDtribmn2, family = binomial(logit), data = RawBear2)
H20
anova(H20)
summary(H20)
sqrt(diag(vcovPL(H20, lag = "NW1994")))

## Full memory clean-up
rm(list = ls()) # remove
gc() # garbage collection
.rs.restartR()


#######################################################################################################
## WOLF
getwd()
setwd("C:/ProtArea/GWR")

## Merge shapefile and .csv to obtain spatial data object
# library(raster)
# wolf1 <- shapefile("C:/ProtArea/GWR/wolf_distribution.shp")
# wolf2 <- read.csv("C:/ProtArea/GWR/Raw_wolf.csv")
# RawWolf <- merge(wolf1, wolf2, by.wolf1="WMU", by.wolf2="WMU")
# RawWolf
## Save as shapefile again:
# shapefile(RawWolf, "C:/ProtArea/GWR/RawWolfAll.shp")

## Import shapefile
library(rgdal)
RawWolf <- readOGR(".", "RawWolfAll")
summary(RawWolf)

## Map a component of the shapefile, in this case triwmn
library(tmap)
tm_shape(RawWolf) + tm_polygons(style="quantile", col = "presence") +  tm_legend(outside = TRUE, text.size = .4)

## Display missing data
RawWolf@data[!complete.cases(RawWolf@data),]

## Function to remove missing data in the SpatialPolygonsDataFrame class object
## "margin" removes rows (1) or columns (2) 
sp.na.omit <- function(RawWolf, margin=1) {
  if (!inherits(RawWolf, "SpatialPointsDataFrame") & !inherits(RawWolf, "SpatialPolygonsDataFrame")) 
    stop("MUST BE SpatialPointsDataFrame OR SpatialPolygonsDataFrame CLASS OBJECT") 
  na.index <- unique(as.data.frame(which(is.na(RawWolf@data),arr.ind=TRUE))[,margin])
  if(margin == 1) {  
    cat("DELETING ROWS: ", na.index, "\n") 
    return( RawWolf[-na.index,]  ) 
  }
  if(margin == 2) {  
    cat("DELETING COLUMNS: ", na.index, "\n") 
    return( RawWolf[,-na.index]  ) 
  }
}

## Delete missing values ("NA") and show changes using "dim"
RawWolf2 <- sp.na.omit(RawWolf)   
tm_shape(RawWolf2) + tm_polygons(style="quantile", col = "presence") +  tm_legend(outside = TRUE, text.size = .4)

dim(RawWolf)
dim(RawWolf2)

## Plot deleted polygons in red 
plot(RawWolf, col="red", pch=20)
plot(RawWolf2, col="black", pch=20, add=TRUE)

## Covariate correlation matrix, building a dataframe ("CovariateDF") first
library(corrplot)
source("C:/ProtArea/GWR/Function_rquery_cormat.r") # source the rquery.cormat function
CovariateDFW <- as.data.frame(RawWolf2)
head(CovariateDFW)
dim(CovariateDFW)
CovariateDFW[, c(-(1:16),-22,-(33:34))] # inspect columns to include in correlation matrix
rquery.cormat(CovariateDFW[, c(-(1:16),-22,-(33:34))])

## Not used: Export the data frame to Excel
# write.csv(RawWolf,'GWR_Wolf.csv')

## Standardize variables for regression analyses
SDagricwmn <- (RawWolf2$agricwmn - mean(RawWolf2$agricwmn))/sd(RawWolf2$agricwmn)
SDagricwmn2 <- (RawWolf2$agricwmn2 - mean(RawWolf2$agricwmn2))/sd(RawWolf2$agricwmn2)
SDartifwmn <- (RawWolf2$artifwmn - mean(RawWolf2$artifwmn))/sd(RawWolf2$artifwmn)
SDnatrdwmn <- (RawWolf2$natrdwmn - mean(RawWolf2$natrdwmn))/sd(RawWolf2$natrdwmn)
SDnatrdwmn2 <- (RawWolf2$natrdwmn2 - mean(RawWolf2$natrdwmn2))/sd(RawWolf2$natrdwmn2)
SDmixedwmn <- (RawWolf2$mixedwmn - mean(RawWolf2$mixedwmn))/sd(RawWolf2$mixedwmn)
SDshrwmn <- (RawWolf2$shrwmn - mean(RawWolf2$shrwmn))/sd(RawWolf2$shrwmn)
SDtriwmn <- (RawWolf2$triwmn - mean(RawWolf2$triwmn))/sd(RawWolf2$triwmn)
SDtriwmn2 <- (RawWolf2$triwmn2 - mean(RawWolf2$triwmn2))/sd(RawWolf2$triwmn2)
SDconifwmn <- (RawWolf2$conifwmn - mean(RawWolf2$conifwmn))/sd(RawWolf2$conifwmn)
SDshrwmn <- (RawWolf2$shrwmn - mean(RawWolf2$shrwmn))/sd(RawWolf2$shrwmn)
SDcomrdwmn <- (RawWolf2$comrdwmn - mean(RawWolf2$comrdwmn))/sd(RawWolf2$comrdwmn)
SDcomrdwmn2 <- (RawWolf2$comrdwmn2 - mean(RawWolf2$comrdwmn2))/sd(RawWolf2$comrdwmn2)
SDcourdwmn <- (RawWolf2$courdwmn - mean(RawWolf2$courdwmn))/sd(RawWolf2$courdwmn)
SDcourdwmn2 <- (RawWolf2$courdwmn2 - mean(RawWolf2$courdwmn2))/sd(RawWolf2$courdwmn2)
SDbrdlfwmn <- (RawWolf2$brdlfwmn - mean(RawWolf2$brdlfwmn))/sd(RawWolf2$brdlfwmn)
SDpastwmn <- (RawWolf2$pastwmn - mean(RawWolf2$pastwmn))/sd(RawWolf2$pastwmn)
SDpastwmn2 <- (RawWolf2$pastwmn2 - mean(RawWolf2$pastwmn2))/sd(RawWolf2$pastwmn2)

## Attach standardized variables to data frame
RawWolf2$SDagricwmn <- SDagricwmn
RawWolf2$SDagricwmn2 <- SDagricwmn2
RawWolf2$SDartifwmn <- SDartifwmn
RawWolf2$SDnatrdwmn <- SDnatrdwmn
RawWolf2$SDnatrdwmn2 <- SDnatrdwmn2
RawWolf2$SDmixedwmn <- SDmixedwmn
RawWolf2$SDshrwmn <- SDshrwmn
RawWolf2$SDtriwmn <- SDtriwmn
RawWolf2$SDtriwmn2 <- SDtriwmn2
RawWolf2$SDconifwmn <- SDconifwmn
RawWolf2$SDshrwmn <- SDshrwmn
RawWolf2$SDcomrdwmn <- SDcomrdwmn
RawWolf2$SDcomrdwmn2 <- SDcomrdwmn2
RawWolf2$SDcourdwmn <- SDcourdwmn
RawWolf2$SDcourdwmn2 <- SDcourdwmn2
RawWolf2$SDbrdlfwmn <- SDbrdlfwmn
RawWolf2$SDpastwmn <- SDpastwmn
RawWolf2$SDpastwmn2 <- SDpastwmn2
names(RawWolf2)

## Driscoll and Kraay (1998) robust standard errors for cross-sectional autocorrelation
## Robust standard error calculations applied after logistic regression
## lag length set to: floor(4 * (T / 100)^(2/9))
## rule of thumb proposed by Hoechle (2007) based on Newey & West (1994)
library(sandwich)

H0 <- glm(presence~1, family = binomial(logit), data = RawWolf2)
H0
anova(H0)
summary(H0)
sqrt(diag(vcovPL(H0, lag = "NW1994")))

H1 <- glm(presence~SDtriwmn+SDtriwmn2, family = binomial(logit), data = RawWolf2)
H1
anova(H1)
summary(H1)
sqrt(diag(vcovPL(H1, lag = "NW1994")))

H2 <- glm(presence~SDbrdlfwmn+SDmixedwmn+SDconifwmn, family = binomial(logit), data = RawWolf2)
H2
anova(H2)
summary(H2)
sqrt(diag(vcovPL(H2, lag = "NW1994")))

H3 <- glm(presence~SDbrdlfwmn+SDmixedwmn+SDconifwmn+SDshrwmn, family = binomial(logit), data = RawWolf2)
H3
anova(H3)
summary(H3)
sqrt(diag(vcovPL(H3, lag = "NW1994")))

H4 <- glm(presence~SDbrdlfwmn+SDconifwmn+SDtriwmn+SDtriwmn2, family = binomial(logit), data = RawWolf2)
H4
anova(H4)
summary(H4)
sqrt(diag(vcovPL(H4, lag = "NW1994")))

H5 <- glm(presence~SDpastwmn+SDpastwmn2+SDagricwmn+SDagricwmn2+SDartifwmn, family = binomial(logit), data = RawWolf2)
H5
anova(H5)
summary(H5)
sqrt(diag(vcovPL(H5, lag = "NW1994")))

H6 <- glm(presence~SDnatrdwmn+SDnatrdwmn2+SDcourdwmn+SDcourdwmn2+SDcomrdwmn+SDcomrdwmn2, family = binomial(logit), data = RawWolf2)
H6
anova(H6)
summary(H6)
sqrt(diag(vcovPL(H6, lag = "NW1994")))

H7 <- glm(presence~SDnatrdwmn+SDnatrdwmn2+SDcourdwmn+SDcourdwmn2+SDcomrdwmn+SDcomrdwmn2+SDartifwmn, family = binomial(logit), data = RawWolf2)
H7
anova(H7)
summary(H7)
sqrt(diag(vcovPL(H7, lag = "NW1994")))

H8 <- glm(presence~SDnatrdwmn+SDnatrdwmn2+SDcourdwmn+SDcourdwmn2+SDcomrdwmn+SDcomrdwmn2+SDpastwmn+SDpastwmn2+SDagricwmn+SDagricwmn2+SDartifwmn, family = binomial(logit), data = RawWolf2)
H8
anova(H8)
summary(H8)
sqrt(diag(vcovPL(H8, lag = "NW1994")))

H9 <- glm(presence~SDartifwmn+SDtriwmn+SDtriwmn2, family = binomial(logit), data = RawWolf2)
H9
anova(H9)
summary(H9)
sqrt(diag(vcovPL(H9, lag = "NW1994")))

H10 <- glm(presence~SDpastwmn+SDpastwmn2+SDartifwmn+SDtriwmn+SDtriwmn2, family = binomial(logit), data = RawWolf2)
H10
anova(H10)
summary(H10)
sqrt(diag(vcovPL(H10, lag = "NW1994")))

H11 <- glm(presence~SDnatrdwmn+SDnatrdwmn2+SDcourdwmn+SDcourdwmn2+SDcomrdwmn+SDcomrdwmn2+SDtriwmn+SDtriwmn2, family = binomial(logit), data = RawWolf2)
H11
anova(H11)
summary(H11)
sqrt(diag(vcovPL(H11, lag = "NW1994")))

H12 <- glm(presence~SDpastwmn+SDpastwmn2+SDartifwmn+SDnatrdwmn+SDnatrdwmn2+SDcourdwmn+SDcourdwmn2+SDcomrdwmn+SDcomrdwmn2+SDtriwmn+SDtriwmn2, family = binomial(logit), data = RawWolf2)
H12
anova(H12)
summary(H12)
sqrt(diag(vcovPL(H12, lag = "NW1994")))

H13 <- glm(presence~SDbrdlfwmn+SDnatrdwmn+SDnatrdwmn2+SDcourdwmn+SDcourdwmn2+SDcomrdwmn+SDcomrdwmn2, family = binomial(logit), data = RawWolf2)
H13
anova(H13)
summary(H13)
sqrt(diag(vcovPL(H13, lag = "NW1994")))

H14 <- glm(presence~SDbrdlfwmn+SDmixedwmn+SDconifwmn+SDnatrdwmn+SDnatrdwmn2+SDcourdwmn+SDcourdwmn2+SDcomrdwmn+SDcomrdwmn2, family = binomial(logit), data = RawWolf2)
H14
anova(H14)
summary(H14)
sqrt(diag(vcovPL(H14, lag = "NW1994")))

H15 <- glm(presence~SDbrdlfwmn+SDmixedwmn+SDconifwmn+SDshrwmn+SDnatrdwmn+SDnatrdwmn2+SDcourdwmn+SDcourdwmn2+SDcomrdwmn+SDcomrdwmn2, family = binomial(logit), data = RawWolf2)
H15
anova(H15)
summary(H15)
sqrt(diag(vcovPL(H15, lag = "NW1994")))

H16 <- glm(presence~SDmixedwmn+SDconifwmn+SDnatrdwmn+SDnatrdwmn2+SDcourdwmn+SDcourdwmn2+SDcomrdwmn+SDcomrdwmn2+SDpastwmn+SDpastwmn2+SDagricwmn+SDagricwmn2+SDartifwmn, family = binomial(logit), data = RawWolf2)
H16
anova(H16)
summary(H16)
sqrt(diag(vcovPL(H16, lag = "NW1994")))

H17 <- glm(presence~SDbrdlfwmn+SDnatrdwmn+SDnatrdwmn2+SDcourdwmn+SDcourdwmn2+SDcomrdwmn+SDcomrdwmn2+SDtriwmn+SDtriwmn2, family = binomial(logit), data = RawWolf2)
H17
anova(H17)
summary(H17)
sqrt(diag(vcovPL(H17, lag = "NW1994")))

H18 <- glm(presence~SDbrdlfwmn+SDconifwmn+SDnatrdwmn+SDnatrdwmn2+SDcourdwmn+SDcourdwmn2+SDcomrdwmn+SDcomrdwmn2+SDtriwmn+SDtriwmn2, family = binomial(logit), data = RawWolf2)
H18
anova(H18)
summary(H18)
sqrt(diag(vcovPL(H18, lag = "NW1994")))

H19 <- glm(presence~SDbrdlfwmn+SDnatrdwmn+SDnatrdwmn2+SDcourdwmn+SDcourdwmn2+SDcomrdwmn+SDcomrdwmn2+SDpastwmn+SDpastwmn2+SDartifwmn+SDtriwmn+SDtriwmn2, family = binomial(logit), data = RawWolf2)
H19
anova(H19)
summary(H19)
sqrt(diag(vcovPL(H19, lag = "NW1994")))

H20 <- glm(presence~SDbrdlfwmn+SDconifwmn+SDnatrdwmn+SDnatrdwmn2+SDcourdwmn+SDcourdwmn2+SDcomrdwmn+SDcomrdwmn2+SDpastwmn+SDpastwmn2+SDartifwmn+SDtriwmn+SDtriwmn2, family = binomial(logit), data = RawWolf2)
H20
anova(H20)
summary(H20)
sqrt(diag(vcovPL(H20, lag = "NW1994")))

## H20 is the top wolf model based on AIC ranking. 
# Obtain odds ratios

library(broom)
library(magrittr)
library(dplyr)

modelH20.df <- tidy(H20)
print.data.frame(modelH20.df)

modelH20.df %>% 
  mutate(or = exp(estimate),               # Odds ratio/gradient
         options(pillar.sigfig=7))         # Increase number of decimals visible 

## Check multicollinearity between independent variables 
library(car)
vif(H20)
## H20 is the top wolf model based on AIC ranking. Check residual plots  
library(boot)
glm.diag.plots(H20)

## Attach deviance residuals and fitted values (probabilities) to the SpatialPolygonsDataFrame class object
dim(RawWolf2)
head(RawWolf2)
RawWolf2$DevRes <- resid(H20, type = c("deviance"))
RawWolf2$RelProb <- fitted(H20, fitted = fitted(H20))
dim(RawWolf2)
head(RawWolf2)
summary(RawWolf2$RelProb)

## Convert fitted values to presence/absence based on cutoff 0.5
RawWolf2$PrPres <- ifelse(RawWolf2$RelProb > 0.5, 1, 0)
head(RawWolf2)

## Export as shapefile
writeOGR(obj=RawWolf2, dsn="C:/ProtArea/GWR", layer = "Wolf_Final", driver="ESRI Shapefile")

## Generate predicted probabilities for the top wolf model (H20)
library(ggplot2)

## SDtriwmn
DFSDtriwmn <- with(CovariateDFW, data.frame(triwmn, SDtriwmn, SDtriwmn2 = mean(SDtriwmn2), SDbrdlfwmn = mean(SDbrdlfwmn), SDconifwmn = mean(SDconifwmn), SDnatrdwmn = mean(SDnatrdwmn), SDnatrdwmn2 = mean(SDnatrdwmn2), SDcourdwmn = mean(SDcourdwmn), SDcourdwmn2 = mean(SDcourdwmn2), SDcomrdwmn = mean(SDcomrdwmn), SDcomrdwmn2 = mean(SDcomrdwmn2), SDpastwmn = mean(SDpastwmn), SDpastwmn2 = mean(SDpastwmn2), SDartifwmn = mean(SDartifwmn)))
head(DFSDtriwmn)
summary(DFSDtriwmn$triwmn)
summary(DFSDtriwmn$SDtriwmn)
## Obtain predicted probabilities
DFSDtriwmn$PredProb <- predict(H20, newdata = DFSDtriwmn, type = "response")
DFSDtriwmn
## Plot predicted probabilities
ggplot(DFSDtriwmn, aes(x = triwmn, y = PredProb)) + xlim(c(0, 100)) + ylim(c(0, 1)) + geom_line(aes(colour = triwmn), size = 5) + labs(x = "Ruggedness", y = "Predicted probability") + theme(plot.margin = unit(c(0.5, 0.5, 0.5, 0.5), "cm"), legend.position="none", text = element_text(size=36), axis.title.y = element_text(margin = margin(t = 0, r = 15, b = 10, l = 0))) 

## SDbrdlfwmn
## Generate a dataframe with all variables except the variable of interest kept at mean level 
DFSDbrdlfwmn <- with(CovariateDFW, data.frame(SDtriwmn = mean(SDtriwmn), SDtriwmn2 = mean(SDtriwmn2), brdlfwmn, SDbrdlfwmn, SDconifwmn = mean(SDconifwmn), SDnatrdwmn = mean(SDnatrdwmn), SDnatrdwmn2 = mean(SDnatrdwmn2), SDcourdwmn = mean(SDcourdwmn), SDcourdwmn2 = mean(SDcourdwmn2), SDcomrdwmn = mean(SDcomrdwmn), SDcomrdwmn2 = mean(SDcomrdwmn2), SDpastwmn = mean(SDpastwmn), SDpastwmn2 = mean(SDpastwmn2), SDartifwmn = mean(SDartifwmn)))
head(DFSDbrdlfwmn)
summary(DFSDbrdlfwmn$brdlfwmn)
summary(DFSDbrdlfwmn$SDbrdlfwmn)
## Obtain predicted probabilities
DFSDbrdlfwmn$PredProb <- predict(H20, newdata = DFSDbrdlfwmn, type = "response")
DFSDbrdlfwmn
## Plot predicted probabilities
ggplot(DFSDbrdlfwmn, aes(x = brdlfwmn, y = PredProb)) + xlim(c(0, 1)) + ylim(c(0, 1)) + geom_line(aes(colour = brdlfwmn), size = 5) + labs(x = "Broadleaf forest", y = "Predicted probability") + theme(plot.margin = unit(c(0.5, 0.5, 0.5, 0.5), "cm"), legend.position="none", text = element_text(size=36), axis.title.y = element_text(margin = margin(t = 0, r = 15, b = 10, l = 0))) 

## SDconifwmn
DFSDconifwmn <- with(CovariateDFW, data.frame(SDtriwmn = mean(SDtriwmn), SDtriwmn2 = mean(SDtriwmn2), SDbrdlfwmn = mean(SDbrdlfwmn), conifwmn, SDconifwmn, SDnatrdwmn = mean(SDnatrdwmn), SDnatrdwmn2 = mean(SDnatrdwmn2), SDcourdwmn = mean(SDcourdwmn), SDcourdwmn2 = mean(SDcourdwmn2), SDcomrdwmn = mean(SDcomrdwmn), SDcomrdwmn2 = mean(SDcomrdwmn2), SDpastwmn = mean(SDpastwmn), SDpastwmn2 = mean(SDpastwmn2), SDartifwmn = mean(SDartifwmn)))
head(DFSDconifwmn)
summary(DFSDconifwmn$conifwmn)
summary(DFSDconifwmn$SDconifwmn)
## Obtain predicted probabilities
DFSDconifwmn$PredProb <- predict(H20, newdata = DFSDconifwmn, type = "response")
DFSDconifwmn
## Plot predicted probabilities
ggplot(DFSDconifwmn, aes(x = conifwmn, y = PredProb)) + xlim(c(0, 1)) + ylim(c(0, 1)) + geom_line(aes(colour = conifwmn), size = 5) + labs(x = "Conifer forest", y = "Predicted probability") + theme(plot.margin = unit(c(0.5, 0.5, 0.5, 0.5), "cm"), legend.position="none", text = element_text(size=36), axis.title.y = element_text(margin = margin(t = 0, r = 15, b = 10, l = 0))) 

## SDnatrdwmn
DFSDnatrdwmn <- with(CovariateDFW, data.frame(SDtriwmn = mean(SDtriwmn), SDtriwmn2 = mean(SDtriwmn2), SDbrdlfwmn = mean(SDbrdlfwmn), SDconifwmn = mean(SDconifwmn), natrdwmn, SDnatrdwmn, SDnatrdwmn2 = mean(SDnatrdwmn2), SDcourdwmn = mean(SDcourdwmn), SDcourdwmn2 = mean(SDcourdwmn2), SDcomrdwmn = mean(SDcomrdwmn), SDcomrdwmn2 = mean(SDcomrdwmn2), SDpastwmn = mean(SDpastwmn), SDpastwmn2 = mean(SDpastwmn2), SDartifwmn = mean(SDartifwmn)))
head(DFSDnatrdwmn)
summary(DFSDnatrdwmn$natrwbmn)
summary(DFSDnatrdwmn$SDnatrdwmn)
## Obtain predicted probabilities
DFSDnatrdwmn$PredProb <- predict(H20, newdata = DFSDnatrdwmn, type = "response")
DFSDnatrdwmn
## Plot predicted probabilities
ggplot(DFSDnatrdwmn, aes(x = natrdwmn, y = PredProb)) + xlim(c(0, 0.15)) + ylim(c(0, 1)) + geom_line(aes(colour = natrdwmn), size = 5) + labs(x = "National road", y = "Predicted probability") + theme(plot.margin = unit(c(0.5, 0.5, 0.5, 0.5), "cm"), legend.position="none", text = element_text(size=36), axis.title.y = element_text(margin = margin(t = 0, r = 15, b = 10, l = 0))) 

## SDcourdwmn
DFSDcourdwmn <- with(CovariateDFW, data.frame(SDtriwmn = mean(SDtriwmn), SDtriwmn2 = mean(SDtriwmn2), SDbrdlfwmn = mean(SDbrdlfwmn), SDconifwmn = mean(SDconifwmn), SDnatrdwmn = mean(SDnatrdwmn), SDnatrdwmn2 = mean(SDnatrdwmn2), courdwmn, SDcourdwmn, SDcourdwmn2 = mean(SDcourdwmn2), SDcomrdwmn = mean(SDcomrdwmn), SDcomrdwmn2 = mean(SDcomrdwmn2), SDpastwmn = mean(SDpastwmn), SDpastwmn2 = mean(SDpastwmn2), SDartifwmn = mean(SDartifwmn)))
head(DFSDcourdwmn)
summary(DFSDcourdwmn$courdwmn)
summary(DFSDcourdwmn$SDcourdwmn)
## Obtain predicted probabilities
DFSDcourdwmn$PredProb <- predict(H20, newdata = DFSDcourdwmn, type = "response")
DFSDcourdwmn
## Plot predicted probabilities
ggplot(DFSDcourdwmn, aes(x = courdwmn, y = PredProb)) + xlim(c(0, 0.35)) + ylim(c(0, 1)) + geom_line(aes(colour = courdwmn), size = 5) + labs(x = "County road", y = "Predicted probability") + theme(plot.margin = unit(c(0.5, 0.5, 0.5, 0.5), "cm"), legend.position="none", text = element_text(size=36), axis.title.y = element_text(margin = margin(t = 0, r = 15, b = 10, l = 0))) 

## SDcomrdwmn
DFSDcomrdwmn <- with(CovariateDFW, data.frame(SDtriwmn = mean(SDtriwmn), SDtriwmn2 = mean(SDtriwmn2), SDbrdlfwmn = mean(SDbrdlfwmn), SDconifwmn = mean(SDconifwmn), SDnatrdwmn = mean(SDnatrdwmn), SDnatrdwmn2 = mean(SDnatrdwmn2), SDcourdwmn = mean(SDcourdwmn), SDcourdwmn2 = mean(SDcourdwmn2), comrdwmn, SDcomrdwmn, SDcomrdwmn2 = mean(SDcomrdwmn2), SDpastwmn = mean(SDpastwmn), SDpastwmn2 = mean(SDpastwmn2), SDartifwmn = mean(SDartifwmn)))
head(DFSDcomrdwmn)
summary(DFSDcomrdwmn$comrdwmn)
summary(DFSDcomrdwmn$SDcomrdwmn)
## Obtain predicted probabilities
DFSDcomrdwmn$PredProb <- predict(H20, newdata = DFSDcomrdwmn, type = "response")
DFSDcomrdwmn
## Plot predicted probabilities
ggplot(DFSDcomrdwmn, aes(x = comrdwmn, y = PredProb)) + xlim(c(0, 0.8)) + ylim(c(0, 1)) + geom_line(aes(colour = comrdwmn), size = 5) + labs(x = "Communal road", y = "Predicted probability") + theme(plot.margin = unit(c(0.5, 0.5, 0.5, 0.5), "cm"), legend.position="none", text = element_text(size=36), axis.title.y = element_text(margin = margin(t = 0, r = 15, b = 10, l = 0))) 

## SDpastwmn
DFSDpastwmn <- with(CovariateDFW, data.frame(SDtriwmn = mean(SDtriwmn), SDtriwmn2 = mean(SDtriwmn2), SDbrdlfwmn = mean(SDbrdlfwmn), SDconifwmn = mean(SDconifwmn), SDnatrdwmn = mean(SDnatrdwmn), SDnatrdwmn2 = mean(SDnatrdwmn2), SDcourdwmn = mean(SDcourdwmn), SDcourdwmn2 = mean(SDcourdwmn2), SDcomrdwmn = mean(SDcomrdwmn), SDcomrdwmn2 = mean(SDcomrdwmn2), pastwmn, SDpastwmn, SDpastwmn2 = mean(SDpastwmn2), SDartifwmn = mean(SDartifwmn)))
head(DFSDpastwmn)
summary(DFSDpastwmn$pastwmn)
summary(DFSDpastwmn$SDpastwmn)
## Obtain predicted probabilities
DFSDpastwmn$PredProb <- predict(H20, newdata = DFSDpastwmn, type = "response")
DFSDpastwmn
## Plot predicted probabilities
ggplot(DFSDpastwmn, aes(x = pastwmn, y = PredProb)) + xlim(c(0, 0.6)) + ylim(c(0, 1)) + geom_line(aes(colour = pastwmn), size = 5) + labs(x = "Pasture", y = "Predicted probability") + theme(plot.margin = unit(c(0.5, 0.5, 0.5, 0.5), "cm"), legend.position="none", text = element_text(size=36), axis.title.y = element_text(margin = margin(t = 0, r = 15, b = 10, l = 0))) 

## SDartifwmn
DFSDartifwmn <- with(CovariateDFW, data.frame(SDtriwmn = mean(SDtriwmn), SDtriwmn2 = mean(SDtriwmn2), SDbrdlfwmn = mean(SDbrdlfwmn), SDconifwmn = mean(SDconifwmn), SDnatrdwmn = mean(SDnatrdwmn), SDnatrdwmn2 = mean(SDnatrdwmn2), SDcourdwmn = mean(SDcourdwmn), SDcourdwmn2 = mean(SDcourdwmn2), SDcomrdwmn = mean(SDcomrdwmn), SDcomrdwmn2 = mean(SDcomrdwmn2), SDpastwmn = mean(SDpastwmn), SDpastwmn2 = mean(SDpastwmn2), artifwmn, SDartifwmn))
head(DFSDartifwmn)
summary(DFSDartifwmn$artifwmn)
summary(DFSDartifwmn$SDartifwmn)
## Obtain predicted probabilities
DFSDartifwmn$PredProb <- predict(H20, newdata = DFSDartifwmn, type = "response")
DFSDartifwmn
## Plot predicted probabilities
ggplot(DFSDartifwmn, aes(x = artifwmn, y = PredProb)) + xlim(c(0, 0.6)) + ylim(c(0, 1)) + geom_line(aes(colour = artifwmn), size = 5) + labs(x = "Artificial", y = "Predicted probability") + theme(plot.margin = unit(c(0.5, 0.5, 0.5, 0.5), "cm"), legend.position="none", text = element_text(size=36), axis.title.y = element_text(margin = margin(t = 0, r = 15, b = 10, l = 0))) 

## K-fold cross-validation
## Huberty's Rule
percentTestData <- function(nvar) {
  # v1.1 (28 Mar 2013)
  # heuristic ('rule of thumb') of Huberty (1994; in Fielding & Bell 1997) to determine the test/training data ratio for presence-absence models
  # nvar: number of predictor variables
  huberty <- 1 / (1 + sqrt(nvar - 1))
  return(round(100 * huberty, 1))
}
percentTestData(14) # 14 represents the number of parameters in the model
## K-fold
library(boot)
cv.errorW <- cv.glm(RawWolf2, H20, K=5)$delta[1]
1-cv.errorW
dim(CovariateDFW)

## Full memory clean-up
rm(list = ls()) # remove
gc() # garbage collection
.rs.restartR()


#######################################################################################################
## LYNX
getwd()
setwd("C:/ProtArea/GWR")

## Merge shapefile and .csv to obtain spatial data object
# library(raster)
# lynx1 <- shapefile("C:/ProtArea/GWR/lynx_distribution.shp")
# lynx2 <- read.csv("C:/ProtArea/GWR/Raw_lynx.csv")
# RawLynx <- merge(lynx1, lynx2, by.lynx1="WMU", by.lynx2="WMU")
# RawLynx
## Save as shapefile again:
# shapefile(RawLynx, "C:/ProtArea/GWR/RawLynxAll.shp")

## Import shapefile
library(rgdal)
RawLynx <- readOGR(".", "RawLynxAll")
summary(RawLynx)

## Map a component of the shapefile, in this case trilmn
library(tmap)
tm_shape(RawLynx) + tm_polygons(style="quantile", col = "presence") +  tm_legend(outside = TRUE, text.size = .4)

## Display missing data
RawLynx@data[!complete.cases(RawLynx@data),]

## Function to remove missing data in the SpatialPolygonsDataFrame class object
## "margin" removes rows (1) or columns (2) 
sp.na.omit <- function(RawLynx, margin=1) {
  if (!inherits(RawLynx, "SpatialPointsDataFrame") & !inherits(RawLynx, "SpatialPolygonsDataFrame")) 
    stop("MUST BE SpatialPointsDataFrame OR SpatialPolygonsDataFrame CLASS OBJECT") 
  na.index <- unique(as.data.frame(which(is.na(RawLynx@data),arr.ind=TRUE))[,margin])
  if(margin == 1) {  
    cat("DELETING ROWS: ", na.index, "\n") 
    return( RawLynx[-na.index,]  ) 
  }
  if(margin == 2) {  
    cat("DELETING COLUMNS: ", na.index, "\n") 
    return( RawLynx[,-na.index]  ) 
  }
}

## Delete missing values ("NA") and show changes using "dim"
RawLynx2 <- sp.na.omit(RawLynx)   
dim(RawLynx)
dim(RawLynx2)

## Plot deleted polygons in red 
plot(RawLynx, col="red", pch=20)
plot(RawLynx2, col="black", pch=20, add=TRUE)

## Covariate correlation matrix, building a dataframe ("CovariateDF") first
library(corrplot)
source("C:/ProtArea/GWR/Function_rquery_cormat.r") # source the rquery.cormat function
CovariateDFL <- as.data.frame(RawLynx2)
head(CovariateDFL)
dim(CovariateDFL)
CovariateDFL[, c(-(1:16),-22,-(33:34))] # inspect columns to include in correlation matrix
rquery.cormat(CovariateDFL[, c(-(1:16),-22,-(33:34))])

## Not used: Export the data frame to Excel
# write.csv(RawLynx,'GWR_Lynx.csv')

## Standardize variables for regression analyses
SDagriclmn <- (RawLynx2$agriclmn - mean(RawLynx2$agriclmn))/sd(RawLynx2$agriclmn)
SDagriclmn2 <- (RawLynx2$agriclmn2 - mean(RawLynx2$agriclmn2))/sd(RawLynx2$agriclmn2)
SDartiflmn <- (RawLynx2$artiflmn - mean(RawLynx2$artiflmn))/sd(RawLynx2$artiflmn)
SDnatrdlmn <- (RawLynx2$natrdlmn - mean(RawLynx2$natrdlmn))/sd(RawLynx2$natrdlmn)
SDnatrdlmn2 <- (RawLynx2$natrdlmn2 - mean(RawLynx2$natrdlmn2))/sd(RawLynx2$natrdlmn2)
SDmixedlmn <- (RawLynx2$mixedlmn - mean(RawLynx2$mixedlmn))/sd(RawLynx2$mixedlmn)
SDshrlmn <- (RawLynx2$shrlmn - mean(RawLynx2$shrlmn))/sd(RawLynx2$shrlmn)
SDtrilmn <- (RawLynx2$trilmn - mean(RawLynx2$trilmn))/sd(RawLynx2$trilmn)
SDtrilmn2 <- (RawLynx2$trilmn2 - mean(RawLynx2$trilmn2))/sd(RawLynx2$trilmn2)
SDconiflmn <- (RawLynx2$coniflmn - mean(RawLynx2$coniflmn))/sd(RawLynx2$coniflmn)
SDshrlmn <- (RawLynx2$shrlmn - mean(RawLynx2$shrlmn))/sd(RawLynx2$shrlmn)
SDcomrdlmn <- (RawLynx2$comrdlmn - mean(RawLynx2$comrdlmn))/sd(RawLynx2$comrdlmn)
SDcomrdlmn2 <- (RawLynx2$comrdlmn2 - mean(RawLynx2$comrdlmn2))/sd(RawLynx2$comrdlmn2)
SDcourdlmn <- (RawLynx2$courdlmn - mean(RawLynx2$courdlmn))/sd(RawLynx2$courdlmn)
SDcourdlmn2 <- (RawLynx2$courdlmn2 - mean(RawLynx2$courdlmn2))/sd(RawLynx2$courdlmn2)
SDbrdlflmn <- (RawLynx2$brdlflmn - mean(RawLynx2$brdlflmn))/sd(RawLynx2$brdlflmn)
SDpastlmn <- (RawLynx2$pastlmn - mean(RawLynx2$pastlmn))/sd(RawLynx2$pastlmn)
SDpastlmn2 <- (RawLynx2$pastlmn2 - mean(RawLynx2$pastlmn2))/sd(RawLynx2$pastlmn2)

## Attach standardized variables to data frame
RawLynx2$SDagriclmn <- SDagriclmn
RawLynx2$SDagriclmn2 <- SDagriclmn2
RawLynx2$SDartiflmn <- SDartiflmn
RawLynx2$SDnatrdlmn <- SDnatrdlmn
RawLynx2$SDnatrdlmn2 <- SDnatrdlmn2
RawLynx2$SDmixedlmn <- SDmixedlmn
RawLynx2$SDshrlmn <- SDshrlmn
RawLynx2$SDtrilmn <- SDtrilmn
RawLynx2$SDtrilmn2 <- SDtrilmn2
RawLynx2$SDconiflmn <- SDconiflmn
RawLynx2$SDshrlmn <- SDshrlmn
RawLynx2$SDcomrdlmn <- SDcomrdlmn
RawLynx2$SDcomrdlmn2 <- SDcomrdlmn2
RawLynx2$SDcourdlmn <- SDcourdlmn
RawLynx2$SDcourdlmn2 <- SDcourdlmn2
RawLynx2$SDbrdlflmn <- SDbrdlflmn
RawLynx2$SDpastlmn <- SDpastlmn
RawLynx2$SDpastlmn2 <- SDpastlmn2
names(RawLynx2)

## Driscoll and Kraay (1998) robust standard errors for cross-sectional autocorrelation
## Robust standard error calculations applied after logistic regression
## lag length set to: floor(4 * (T / 100)^(2/9))
## rule of thumb proposed by Hoechle (2007) based on Newey & West (1994)
library(sandwich)

H0 <- glm(presence~1, family = binomial(logit), data = RawLynx2)
H0
anova(H0)
summary(H0)
sqrt(diag(vcovPL(H0, lag = "NW1994")))

H1 <- glm(presence~SDtrilmn+SDtrilmn2, family = binomial(logit), data = RawLynx2)
H1
anova(H1)
summary(H1)
sqrt(diag(vcovPL(H1, lag = "NW1994")))

H2 <- glm(presence~SDbrdlflmn+SDmixedlmn+SDconiflmn, family = binomial(logit), data = RawLynx2)
H2
anova(H2)
summary(H2)
sqrt(diag(vcovPL(H2, lag = "NW1994")))

H3 <- glm(presence~SDbrdlflmn+SDmixedlmn+SDconiflmn+SDshrlmn, family = binomial(logit), data = RawLynx2)
H3
anova(H3)
summary(H3)
sqrt(diag(vcovPL(H3, lag = "NW1994")))

H4 <- glm(presence~SDbrdlflmn+SDconiflmn+SDtrilmn+SDtrilmn2, family = binomial(logit), data = RawLynx2)
H4
anova(H4)
summary(H4)
sqrt(diag(vcovPL(H4, lag = "NW1994")))

H5 <- glm(presence~SDpastlmn+SDpastlmn2+SDagriclmn+SDagriclmn2+SDartiflmn, family = binomial(logit), data = RawLynx2)
H5
anova(H5)
summary(H5)
sqrt(diag(vcovPL(H5, lag = "NW1994")))

H6 <- glm(presence~SDnatrdlmn+SDnatrdlmn2+SDcourdlmn+SDcourdlmn2+SDcomrdlmn+SDcomrdlmn2, family = binomial(logit), data = RawLynx2)
H6
anova(H6)
summary(H6)
sqrt(diag(vcovPL(H6, lag = "NW1994")))

H7 <- glm(presence~SDnatrdlmn+SDnatrdlmn2+SDcourdlmn+SDcourdlmn2+SDcomrdlmn+SDcomrdlmn2+SDartiflmn, family = binomial(logit), data = RawLynx2)
H7
anova(H7)
summary(H7)
sqrt(diag(vcovPL(H7, lag = "NW1994")))

H8 <- glm(presence~SDnatrdlmn+SDnatrdlmn2+SDcourdlmn+SDcourdlmn2+SDcomrdlmn+SDcomrdlmn2+SDpastlmn+SDpastlmn2+SDagriclmn+SDagriclmn2+SDartiflmn, family = binomial(logit), data = RawLynx2)
H8
anova(H8)
summary(H8)
sqrt(diag(vcovPL(H8, lag = "NW1994")))

H9 <- glm(presence~SDartiflmn+SDtrilmn+SDtrilmn2, family = binomial(logit), data = RawLynx2)
H9
anova(H9)
summary(H9)
sqrt(diag(vcovPL(H9, lag = "NW1994")))

H10 <- glm(presence~SDpastlmn+SDpastlmn2+SDartiflmn+SDtrilmn+SDtrilmn2, family = binomial(logit), data = RawLynx2)
H10
anova(H10)
summary(H10)
sqrt(diag(vcovPL(H10, lag = "NW1994")))

H11 <- glm(presence~SDnatrdlmn+SDnatrdlmn2+SDcourdlmn+SDcourdlmn2+SDcomrdlmn+SDcomrdlmn2+SDtrilmn+SDtrilmn2, family = binomial(logit), data = RawLynx2)
H11
anova(H11)
summary(H11)
sqrt(diag(vcovPL(H11, lag = "NW1994")))

H12 <- glm(presence~SDpastlmn+SDpastlmn2+SDartiflmn+SDnatrdlmn+SDnatrdlmn2+SDcourdlmn+SDcourdlmn2+SDcomrdlmn+SDcomrdlmn2+SDtrilmn+SDtrilmn2, family = binomial(logit), data = RawLynx2)
H12
anova(H12)
summary(H12)
sqrt(diag(vcovPL(H12, lag = "NW1994")))

H13 <- glm(presence~SDbrdlflmn+SDnatrdlmn+SDnatrdlmn2+SDcourdlmn+SDcourdlmn2+SDcomrdlmn+SDcomrdlmn2, family = binomial(logit), data = RawLynx2)
H13
anova(H13)
summary(H13)
sqrt(diag(vcovPL(H13, lag = "NW1994")))

H14 <- glm(presence~SDbrdlflmn+SDmixedlmn+SDconiflmn+SDnatrdlmn+SDnatrdlmn2+SDcourdlmn+SDcourdlmn2+SDcomrdlmn+SDcomrdlmn2, family = binomial(logit), data = RawLynx2)
H14
anova(H14)
summary(H14)
sqrt(diag(vcovPL(H14, lag = "NW1994")))

H15 <- glm(presence~SDbrdlflmn+SDmixedlmn+SDconiflmn+SDshrlmn+SDnatrdlmn+SDnatrdlmn2+SDcourdlmn+SDcourdlmn2+SDcomrdlmn+SDcomrdlmn2, family = binomial(logit), data = RawLynx2)
H15
anova(H15)
summary(H15)
sqrt(diag(vcovPL(H15, lag = "NW1994")))

H16 <- glm(presence~SDmixedlmn+SDconiflmn+SDnatrdlmn+SDnatrdlmn2+SDcourdlmn+SDcourdlmn2+SDcomrdlmn+SDcomrdlmn2+SDpastlmn+SDpastlmn2+SDagriclmn+SDagriclmn2+SDartiflmn, family = binomial(logit), data = RawLynx2)
H16
anova(H16)
summary(H16)
sqrt(diag(vcovPL(H16, lag = "NW1994")))

## H16 is the top lynx model based on AIC ranking. 
# Obtain odds ratios

library(broom)
library(magrittr)
library(dplyr)

modelH16.df <- tidy(H16)
print.data.frame(modelH16.df)

modelH16.df %>% 
  mutate(or = exp(estimate),               # Odds ratio/gradient
         options(pillar.sigfig=7))         # Increase number of decimals visible 

## Check multicollinearity between independent variables 
library(car)
vif(H16)
## H16 is the top lynx model based on AIC ranking. Check residual plots  
library(boot)
glm.diag.plots(H16)

## Attach deviance residuals and fitted values (probabilities) to the SpatialPolygonsDataFrame class object
dim(RawLynx2)
head(RawLynx2)
RawLynx2$DevRes <- resid(H16, type = c("deviance"))
RawLynx2$RelProb <- fitted(H16, fitted = fitted(H16))
dim(RawLynx2)
head(RawLynx2)

## Convert fitted values to presence/absence based on cutoff 0.5
RawLynx2$PrPres <- ifelse(RawLynx2$RelProb > 0.5, 1, 0)
head(RawLynx2)

## Export as shapefile
writeOGR(obj=RawLynx2, dsn="C:/ProtArea/GWR", layer = "Lynx_Final", driver="ESRI Shapefile")

## Generate predicted probabilities for the top lynx model (H16)
library(ggplot2)

## SDmixedlmn
## Generate a dataframe with all variables except the variable of interest kept at mean level 
DFSDmixedlmn <- with(CovariateDFL, data.frame(mixedlmn, SDmixedlmn, SDconiflmn = mean(SDconiflmn), SDnatrdlmn = mean(SDnatrdlmn), SDnatrdlmn2 = mean(SDnatrdlmn2), SDcourdlmn = mean(SDcourdlmn), SDcourdlmn2 = mean(SDcourdlmn2), SDcomrdlmn = mean(SDcomrdlmn), SDcomrdlmn2 = mean(SDcomrdlmn2), SDpastlmn = mean(SDpastlmn), SDpastlmn2 = mean(SDpastlmn2), SDagriclmn = mean(SDagriclmn), SDagriclmn2 = mean(SDagriclmn2), SDartiflmn = mean(SDartiflmn)))
head(DFSDmixedlmn)
summary(DFSDmixedlmn$mixedlmn)
summary(DFSDmixedlmn$SDmixedlmn)
## Obtain predicted probabilities
DFSDmixedlmn$PredProb <- predict(H16, newdata = DFSDmixedlmn, type = "response")
DFSDmixedlmn
## Plot predicted probabilities
ggplot(DFSDmixedlmn, aes(x = mixedlmn, y = PredProb)) + xlim(c(0, 1)) + ylim(c(0, 1)) + geom_line(aes(colour = mixedlmn), size = 5) + labs(x = "Mixed forest", y = "Predicted probability") + theme(plot.margin = unit(c(0.5, 0.5, 0.5, 0.5), "cm"), legend.position="none", text = element_text(size=36), axis.title.y = element_text(margin = margin(t = 0, r = 15, b = 10, l = 0))) 

## SDconiflmn
DFSDconiflmn <- with(CovariateDFL, data.frame(SDmixedlmn = mean(SDmixedlmn), coniflmn, SDconiflmn, SDnatrdlmn = mean(SDnatrdlmn), SDnatrdlmn2 = mean(SDnatrdlmn2), SDcourdlmn = mean(SDcourdlmn), SDcourdlmn2 = mean(SDcourdlmn2), SDcomrdlmn = mean(SDcomrdlmn), SDcomrdlmn2 = mean(SDcomrdlmn2), SDpastlmn = mean(SDpastlmn), SDpastlmn2 = mean(SDpastlmn2), SDagriclmn = mean(SDagriclmn), SDagriclmn2 = mean(SDagriclmn2), SDartiflmn = mean(SDartiflmn)))
head(DFSDconiflmn)
summary(DFSDconiflmn$coniflmn)
summary(DFSDconiflmn$SDconiflmn)
## Obtain predicted probabilities
DFSDconiflmn$PredProb <- predict(H16, newdata = DFSDconiflmn, type = "response")
DFSDconiflmn
## Plot predicted probabilities
ggplot(DFSDconiflmn, aes(x = coniflmn, y = PredProb)) + xlim(c(0, 1)) + ylim(c(0, 1)) + geom_line(aes(colour = coniflmn), size = 5) + labs(x = "Conifer forest", y = "Predicted probability") + theme(plot.margin = unit(c(0.5, 0.5, 0.5, 0.5), "cm"), legend.position="none", text = element_text(size=36), axis.title.y = element_text(margin = margin(t = 0, r = 15, b = 10, l = 0))) 

## SDnatrdlmn
DFSDnatrdlmn <- with(CovariateDFL, data.frame(SDmixedlmn = mean(SDmixedlmn), SDconiflmn = mean(SDconiflmn), natrdlmn, SDnatrdlmn, SDnatrdlmn2 = mean(SDnatrdlmn2), SDcourdlmn = mean(SDcourdlmn), SDcourdlmn2 = mean(SDcourdlmn2), SDcomrdlmn = mean(SDcomrdlmn), SDcomrdlmn2 = mean(SDcomrdlmn2), SDpastlmn = mean(SDpastlmn), SDpastlmn2 = mean(SDpastlmn2), SDagriclmn = mean(SDagriclmn), SDagriclmn2 = mean(SDagriclmn2), SDartiflmn = mean(SDartiflmn)))
head(DFSDnatrdlmn)
summary(DFSDnatrdlmn$natrdlmn)
summary(DFSDnatrdlmn$SDnatrdlmn)
## Obtain predicted probabilities
DFSDnatrdlmn$PredProb <- predict(H16, newdata = DFSDnatrdlmn, type = "response")
DFSDnatrdlmn
## Plot predicted probabilities
ggplot(DFSDnatrdlmn, aes(x = natrdlmn, y = PredProb)) + xlim(c(0, 0.15)) + ylim(c(0, 1)) + geom_line(aes(colour = natrdlmn), size = 5) + labs(x = "National road", y = "Predicted probability") + theme(plot.margin = unit(c(0.5, 0.5, 0.5, 0.5), "cm"), legend.position="none", text = element_text(size=36), axis.title.y = element_text(margin = margin(t = 0, r = 15, b = 10, l = 0))) 

## SDcourdlmn
DFSDcourdlmn <- with(CovariateDFL, data.frame(SDmixedlmn = mean(SDmixedlmn), SDconiflmn = mean(SDconiflmn), SDnatrdlmn = mean(SDnatrdlmn), SDnatrdlmn2 = mean(SDnatrdlmn2), courdlmn, SDcourdlmn, SDcourdlmn2 = mean(SDcourdlmn2), SDcomrdlmn = mean(SDcomrdlmn), SDcomrdlmn2 = mean(SDcomrdlmn2), SDpastlmn = mean(SDpastlmn), SDpastlmn2 = mean(SDpastlmn2), SDagriclmn = mean(SDagriclmn), SDagriclmn2 = mean(SDagriclmn2), SDartiflmn = mean(SDartiflmn)))
head(DFSDcourdlmn)
summary(DFSDcourdlmn$courdlmn)
summary(DFSDcourdlmn$SDcourdlmn)
## Obtain predicted probabilities
DFSDcourdlmn$PredProb <- predict(H16, newdata = DFSDcourdlmn, type = "response")
DFSDcourdlmn
## Plot predicted probabilities
ggplot(DFSDcourdlmn, aes(x = courdlmn, y = PredProb)) + xlim(c(0, 0.35)) + ylim(c(0, 1)) + geom_line(aes(colour = courdlmn), size = 5) + labs(x = "County road", y = "Predicted probability") + theme(plot.margin = unit(c(0.5, 0.5, 0.5, 0.5), "cm"), legend.position="none", text = element_text(size=36), axis.title.y = element_text(margin = margin(t = 0, r = 15, b = 10, l = 0))) 

## SDcomrdlmn
DFSDcomrdlmn <- with(CovariateDFL, data.frame(SDmixedlmn = mean(SDmixedlmn), SDconiflmn = mean(SDconiflmn), SDnatrdlmn = mean(SDnatrdlmn), SDnatrdlmn2 = mean(SDnatrdlmn2), SDcourdlmn = mean(SDcourdlmn), SDcourdlmn2 = mean(SDcourdlmn2), comrdlmn, SDcomrdlmn, SDcomrdlmn2 = mean(SDcomrdlmn2), SDpastlmn = mean(SDpastlmn), SDpastlmn2 = mean(SDpastlmn2), SDagriclmn = mean(SDagriclmn), SDagriclmn2 = mean(SDagriclmn2), SDartiflmn = mean(SDartiflmn)))
head(DFSDcomrdlmn)
summary(DFSDcomrdlmn$comrdlmn)
summary(DFSDcomrdlmn$SDcomrdlmn)
## Obtain predicted probabilities
DFSDcomrdlmn$PredProb <- predict(H16, newdata = DFSDcomrdlmn, type = "response")
DFSDcomrdlmn
## Plot predicted probabilities
ggplot(DFSDcomrdlmn, aes(x = comrdlmn, y = PredProb)) + xlim(c(0, 0.8)) + ylim(c(0, 1)) + geom_line(aes(colour = comrdlmn), size = 5) + labs(x = "Communal road", y = "Predicted probability") + theme(plot.margin = unit(c(0.5, 0.5, 0.5, 0.5), "cm"), legend.position="none", text = element_text(size=36), axis.title.y = element_text(margin = margin(t = 0, r = 15, b = 10, l = 0))) 

## SDpastlmn
DFSDpastlmn <- with(CovariateDFL, data.frame(SDmixedlmn = mean(SDmixedlmn), SDconiflmn = mean(SDconiflmn), SDnatrdlmn = mean(SDnatrdlmn), SDnatrdlmn2 = mean(SDnatrdlmn2), SDcourdlmn = mean(SDcourdlmn), SDcourdlmn2 = mean(SDcourdlmn2), SDcomrdlmn = mean(SDcomrdlmn), SDcomrdlmn2 = mean(SDcomrdlmn2), pastlmn, SDpastlmn, SDpastlmn2 = mean(SDpastlmn2), SDagriclmn = mean(SDagriclmn), SDagriclmn2 = mean(SDagriclmn2), SDartiflmn = mean(SDartiflmn)))
head(DFSDpastlmn)
summary(DFSDpastlmn$pastlmn)
summary(DFSDpastlmn$SDpastlmn)
## Obtain predicted probabilities
DFSDpastlmn$PredProb <- predict(H16, newdata = DFSDpastlmn, type = "response")
DFSDpastlmn
## Plot predicted probabilities
ggplot(DFSDpastlmn, aes(x = pastlmn, y = PredProb)) + xlim(c(0, 0.6)) + ylim(c(0, 1)) + geom_line(aes(colour = pastlmn), size = 5) + labs(x = "Pasture", y = "Predicted probability") + theme(plot.margin = unit(c(0.5, 0.5, 0.5, 0.5), "cm"), legend.position="none", text = element_text(size=36), axis.title.y = element_text(margin = margin(t = 0, r = 15, b = 10, l = 0))) 

## SDagriclmn
DFSDagriclmn <- with(CovariateDFL, data.frame(SDmixedlmn = mean(SDmixedlmn), SDconiflmn = mean(SDconiflmn), SDnatrdlmn = mean(SDnatrdlmn), SDnatrdlmn2 = mean(SDnatrdlmn2), SDcourdlmn = mean(SDcourdlmn), SDcourdlmn2 = mean(SDcourdlmn2), SDcomrdlmn = mean(SDcomrdlmn), SDcomrdlmn2 = mean(SDcomrdlmn2), SDpastlmn = mean(SDpastlmn), SDpastlmn2 = mean(SDpastlmn2), agriclmn, SDagriclmn, SDagriclmn2 = mean(SDagriclmn2), SDartiflmn = mean(SDartiflmn)))
head(DFSDagriclmn)
summary(DFSDagriclmn$agriclmn)
summary(DFSDagriclmn$SDagriclmn)
## Obtain predicted probabilities
DFSDagriclmn$PredProb <- predict(H16, newdata = DFSDagriclmn, type = "response")
DFSDagriclmn
## Plot predicted probabilities
ggplot(DFSDagriclmn, aes(x = agriclmn, y = PredProb)) + xlim(c(0, 1)) + ylim(c(0, 1)) + geom_line(aes(colour = agriclmn), size = 5) + labs(x = "Cultivation", y = "Predicted probability") + theme(plot.margin = unit(c(0.5, 0.5, 0.5, 0.5), "cm"), legend.position="none", text = element_text(size=36), axis.title.y = element_text(margin = margin(t = 0, r = 15, b = 10, l = 0))) 

## SDartiflmn
DFSDartiflmn <- with(CovariateDFL, data.frame(SDmixedlmn = mean(SDmixedlmn), SDconiflmn = mean(SDconiflmn), SDnatrdlmn = mean(SDnatrdlmn), SDnatrdlmn2 = mean(SDnatrdlmn2), SDcourdlmn = mean(SDcourdlmn), SDcourdlmn2 = mean(SDcourdlmn2), SDcomrdlmn = mean(SDcomrdlmn), SDcomrdlmn2 = mean(SDcomrdlmn2), SDpastlmn = mean(SDpastlmn), SDpastlmn2 = mean(SDpastlmn2), SDagriclmn = mean(SDagriclmn), SDagriclmn2 = mean(SDagriclmn2), artiflmn, SDartiflmn))
head(DFSDartiflmn)
summary(DFSDartiflmn$artiflmn)
summary(DFSDartiflmn$SDartiflmn)
## Obtain predicted probabilities
DFSDartiflmn$PredProb <- predict(H16, newdata = DFSDartiflmn, type = "response")
DFSDartiflmn
## Plot predicted probabilities
ggplot(DFSDartiflmn, aes(x = artiflmn, y = PredProb)) + xlim(c(0, 0.6)) + ylim(c(0, 1)) + geom_line(aes(colour = artiflmn), size = 5) + labs(x = "Artificial", y = "Predicted probability") + theme(plot.margin = unit(c(0.5, 0.5, 0.5, 0.5), "cm"), legend.position="none", text = element_text(size=36), axis.title.y = element_text(margin = margin(t = 0, r = 15, b = 10, l = 0))) 

## K-fold cross-validation
## Huberty's Rule
percentTestData <- function(nvar) {
  # v1.1 (28 Mar 2013)
  # heuristic ('rule of thumb') of Huberty (1994; in Fielding & Bell 1997) to determine the test/training data ratio for presence-absence models
  # nvar: number of predictor variables
  huberty <- 1 / (1 + sqrt(nvar - 1))
  return(round(100 * huberty, 1))
}
percentTestData(14) # 14 represents the number of parameters in the model
## K-fold
library(boot)
cv.errorL <- cv.glm(RawLynx2, H16, K=5)$delta[1]
1-cv.errorL

H17 <- glm(presence~SDbrdlflmn+SDnatrdlmn+SDnatrdlmn2+SDcourdlmn+SDcourdlmn2+SDcomrdlmn+SDcomrdlmn2+SDtrilmn+SDtrilmn2, family = binomial(logit), data = RawLynx2)
H17
anova(H17)
summary(H17)
sqrt(diag(vcovPL(H17, lag = "NW1994")))

H18 <- glm(presence~SDbrdlflmn+SDconiflmn+SDnatrdlmn+SDnatrdlmn2+SDcourdlmn+SDcourdlmn2+SDcomrdlmn+SDcomrdlmn2+SDtrilmn+SDtrilmn2, family = binomial(logit), data = RawLynx2)
H18
anova(H18)
summary(H18)
sqrt(diag(vcovPL(H18, lag = "NW1994")))

H19 <- glm(presence~SDbrdlflmn+SDnatrdlmn+SDnatrdlmn2+SDcourdlmn+SDcourdlmn2+SDcomrdlmn+SDcomrdlmn2+SDpastlmn+SDpastlmn2+SDartiflmn+SDtrilmn+SDtrilmn2, family = binomial(logit), data = RawLynx2)
H19
anova(H19)
summary(H19)
sqrt(diag(vcovPL(H19, lag = "NW1994")))

H20 <- glm(presence~SDbrdlflmn+SDconiflmn+SDnatrdlmn+SDnatrdlmn2+SDcourdlmn+SDcourdlmn2+SDcomrdlmn+SDcomrdlmn2+SDpastlmn+SDpastlmn2+SDartiflmn+SDtrilmn+SDtrilmn2, family = binomial(logit), data = RawLynx2)
H20
anova(H20)
summary(H20)
sqrt(diag(vcovPL(H20, lag = "NW1994")))

## Full memory clean-up
rm(list = ls()) # remove
gc() # garbage collection
.rs.restartR()
